# Supplementary material for: Nitrogen Removal Characteristics and Constraints of an Alphaproteobacteria with Potential for High Nitrogen Content Heterotrophic Nitrification-Aerobic Denitrification
Source: Microorganisms. 2022 Jan 21;10(2):235. doi: 10.3390/microorganisms10020235 (PMC8879992; doi:10.3390/microorganisms10020235)
Supplement: Supplementary file 1 [file microorganisms-10-00235-s001.zip]

Archive with 1 entries (1 files):
- microorganisms-1485224-supplementary.pdf
